# Supplementary material for: Body Mass Index and Mortality, Recurrence and Readmission after Myocardial Infarction: Systematic Review and Meta-Analysis
Source: J Clin Med. 2022 May 5;11(9):2581. doi: 10.3390/jcm11092581 (PMC9104293; doi:10.3390/jcm11092581)
Supplement: Supplementary file 1 [file jcm-11-02581-s001.zip]

Archive with 1 entries (1 files):
- jcm-1689346-supplementary.pdf
